# Supplementary material for: Dataset of surface plasmon resonance based on photonic crystal fiber for chemical sensing applications
Source: Data Brief. 2018 May 18;19:76–81. doi: 10.1016/j.dib.2018.05.026 (PMC5993009; doi:10.1016/j.dib.2018.05.026)
Supplement: Supplementary file 2 — Supplementary material [file mmc2.xlsx]

## Sheet: Sheet1
pitch=2	Thickness 30, 35 and 40 nm illustrated here
PML=7.2	wavelength	RIU	x-real	x-img			Loss-X
tg=35
na=1.36	0.48	1.46162	1.46162	-4.94869e-05			56.2665
	0.49	1.46093	1.46093	-5.84718e-05			65.1255
	0.5	1.46027	1.46027	-6.93351e-05			75.6805
	0.51	1.45965	1.45965	-8.24816e-05			88.2648
	0.52	1.45905	1.45905	-9.83951e-05			103.269
	0.53	1.45848	1.45848	-0.000117655			121.153
	0.54	1.45794	1.45794	-0.00014095			142.453
	0.55	1.45741	1.45741	-0.000169075			167.771
	0.56	1.45692	1.45692	-0.000202868			197.709
	0.57	1.45644	1.45644	-0.000242998			232.664
	0.58	1.45599	1.45599	-0.000289376			272.293
	0.59	1.45557	1.45557	-0.000339724			314.25
	0.6	1.45518	1.45518	-0.000386985			352.001
	0.61	1.45483	1.45483	-0.000418796			374.691
	0.62	1.45449	1.45449	-0.000426573			375.493
	0.63	1.45416	1.45416	-0.000414293			358.895
	0.64	1.45382	1.45382	-0.000391364			333.735
	0.65	1.45348	1.45348	-0.000364729			306.237
	0.66	1.45314	1.45314	-0.000338046			279.532
	0.67	1.4528	1.4528	-0.00031296			254.926
	0.68	1.45247	1.45247	-0.000290096			232.827
	0.69	1.45214	1.45214	-0.000269586			213.231
	0.7	1.45181	1.45181	-0.000251337			195.956
	0.71	1.45149	1.45149	-0.000235161			180.762
	0.72	1.45117	1.45117	-0.00022084			167.396
	0.73	1.45085	1.45085	-0.000208158			155.622
	0.74	1.45054	1.45054	-0.000196915			145.227
	0.75	1.45024	1.45024	-0.000186929			136.024
	0.76	1.44994	1.44994	-0.000178041			127.852
	0.77	1.44964	1.44964	-0.000170112			120.571
	0.78	1.44934	1.44934	-0.000163022			114.065
	0.79	1.44905	1.44905	-0.000156667			108.231
	0.8	1.44876	1.44876	-0.000150959			102.984
	0.81	1.44848	1.44848	-0.00014582			98.2498
	0.82	1.44819	1.44819	-0.000141184			93.9661
	0.83	1.44791	1.44791	-0.000136994			90.0789
	0.84	1.44763	1.44763	-0.0001332			86.5418
	0.85	1.44735	1.44735	-0.00012976			83.3151
	0.86	1.44708	1.44708	-0.000126637			80.3641
	0.87	1.44681	1.44681	-0.000123797			77.6591
	0.88	1.44653	1.44653	-0.000121213			75.1741
	0.89	1.44626	1.44626	-0.00011886			72.8865
	0.9	1.44599	1.44599	-0.000116716			70.7765
	0.91	1.44573	1.44573	-0.000114762			68.8268
	0.92	1.44546	1.44546	-0.000112981			67.0221
	0.93	1.44519	1.44519	-0.000111358			65.349
	0.94	1.44493	1.44493	-0.00010988			63.7956
	0.95	1.44466	1.44466	-0.000108535			62.3515
	0.96	1.4444	1.4444	-0.000107313			61.0073
	0.97	1.44413	1.44413	-0.000106204			59.7546
	0.98	1.44387	1.44387	-0.000105201			58.5861
	0.99	1.44361	1.44361	-0.000104296			57.4952
	1	1.44334	1.44334	-0.000103481			56.4759
	1.01	1.44308	1.44308	-0.000102753			55.5229
	1.02	1.44282	1.44282	-0.000102104			54.6314
	1.03	1.44255	1.44255	-0.00010153			53.7971
	1.04	1.44229	1.44229	-0.000101028			53.0161
	1.05	1.44203	1.44203	-0.000100592			52.285
	1.06	1.44176	1.44176	-0.000100221			51.6005
	1.07	1.4415	1.4415	-9.99102e-05			50.9597
	1.08	1.44124	1.44124	-9.96575e-05			50.3601
	1.09	1.44097	1.44097	-9.94602e-05			49.7994
	1.1	1.44071	1.44071	-9.93163e-05			49.2752
na=1.37	0.48		1.4616	-1.5895e-05			18.0726
	0.49		1.4609	-1.8209e-05			20.2811
	0.5		1.4603	-2.0957e-05			22.8749
	0.51		1.4597	-2.4232e-05			25.931
	0.52		1.4591	-2.8141e-05			29.535
	0.53		1.4585	-3.2805e-05			33.7804
	0.54		1.4579	-3.838e-05			38.7893
	0.55		1.4574	-4.5077e-05			44.7294
	0.56		1.4569	-5.3178e-05			51.8256
	0.57		1.4564	-6.3024e-05			60.3437
	0.58		1.4559	-7.4981e-05			70.5544
	0.59		1.4555	-8.9388e-05			82.6852
	0.6		1.455	-0.00010653			96.8995
	0.61		1.4546	-0.00012672			113.375
	0.62		1.4541	-0.00015055			132.523
	0.63		1.4537	-0.00017915			155.195
	0.64		1.4533	-0.00021408			182.556
	0.65		1.4528	-0.00025728			216.02
	0.66		1.4524	-0.00031107			257.226
	0.67		1.452	-0.00037813			308.012
	0.68		1.4516	-0.00046138			370.297
	0.69		1.4511	-0.00056268			445.054
	0.7		1.45148	-0.000732886			571.398
	0.71		1.45094	-0.000910717			700.045
	0.72		1.44962	-0.000923367			699.91
	0.73		1.45142	-0.000870005			650.428
	0.74		1.45107	-0.000748625			552.119
	0.75		1.45073	-0.000652635			474.908
	0.76		1.4504	-0.000575715			413.423
	0.77		1.45008	-0.000513195			363.741
	0.78		1.44977	-0.000461719			323.061
	0.79		1.44946	-0.000418854			289.359
	0.8		1.44915	-0.000382805			261.149
	0.81		1.44885	-0.000352223			237.319
	0.82		1.44855	-0.000326075			217.022
	0.83		1.44826	-0.000303562			199.604
	0.84		1.44797	-0.000284054			184.554
	0.85		1.44768	-0.000267053			171.467
	0.86		1.4474	-0.000252158			160.02
	0.87		1.44712	-0.000239044			149.955
	0.88		1.44684	-0.000227448			141.059
	0.89		1.44656	-0.000217152			133.16
	0.9		1.44628	-0.000207976			126.117
	0.91		1.44601	-0.000199771			119.81
	0.92		1.44574	-0.000192412			114.142
	0.93		1.44547	-0.000185793			109.03
	0.94		1.4452	-0.000179824			104.405
	0.95		1.44493	-0.00017443			100.207
	0.96		1.44466	-0.000169547			96.3871
	0.97		1.44439	-0.000165118			92.9015
	0.98		1.44413	-0.000161095			89.7133
	0.99		1.44386	-0.000157438			86.7909
	1		1.4436	-0.000154109			84.1065
	1.01		1.44333	-0.000151079			81.6362
	1.02		1.44307	-0.000148319			79.359
	1.03		1.4428	-0.000145805			77.2567
	1.04		1.44254	-0.000143517			75.3132
	1.05		1.44228	-0.000141436			73.5142
	1.06		1.44201	-0.000139545			71.8473
	1.07		1.44175	-0.000137831			70.3013
	1.08		1.44148	-0.00013628			68.8666
	1.09		1.44122	-0.000134881			67.5342
	1.1		1.44095	-0.000133623			66.2964
	wavelength	RIU	x-real	x-img			loss-x
tg=30
na=1.36
	0.48	1.46168	1.46168	-0.000129653			147.415
	0.49	1.46101	1.46101	-0.000143401			159.719
	0.5	1.46038	1.46038	-0.000154346			168.471
	0.51	1.45978	1.45978	-0.000160096			171.321
	0.52	1.45922	1.45922	-0.000164221			172.356
	0.53	1.45867	1.45867	-0.000163271			168.126
	0.54	1.45815	1.45815	-0.000159461			161.162
	0.55	1.45765	1.45765	-0.00015379			152.604
	0.56	1.45717	1.45717	-0.000147106			143.365
	0.57	1.4567	1.4567	-0.000140035			134.08
	0.58	1.45625	1.45625	-0.000132993			125.142
	0.59	1.45581	1.45581	-0.000126232			116.767
	0.6	1.45538	1.45538	-0.000119891			109.052
	0.61	1.45497	1.45497	-0.000114031			102.022
	0.62	1.45457	1.45457	-0.000108669			95.657
	0.63	1.45418	1.45418	-0.000103795			89.916
	0.64	1.4538	1.4538	-9.9381e-05			84.747
	0.65	1.45343	1.45343	-9.53932e-05			80.0949
	0.66	1.45307	1.45307	-9.17952e-05			75.9061
	0.67	1.45272	1.45272	-8.85505e-05			72.1302
	0.68	1.45237	1.45237	-8.56247e-05			68.7212
	0.69	1.45203	1.45203	-8.29857e-05			65.6379
	0.7	1.4517	1.4517	-8.06042e-05			62.8435
	0.72	1.45105	1.45105	-7.65119e-05			57.9959
	0.74	1.45043	1.45043	-7.31697e-05			53.9636
	0.76	1.44982	1.44982	-7.04372e-05			50.5812
	0.78	1.44923	1.44923	-6.8204e-05			47.7217
	0.8	1.44865	1.44865	-6.63833e-05			45.2866
	0.83	1.4478	1.4478	-6.42803e-05			42.2669
	0.86	1.44697	1.44697	-6.27809e-05			39.8409
	0.89	1.44616	1.44616	-6.17607e-05			37.8724
	0.9	1.44589	1.44589	-6.1511e-05			37.3002
	0.95	1.44456	1.44456	-6.08251e-05			34.943
	1	1.44324	1.44324	-6.09172e-05			33.2461
	1.05	1.44192	1.44192	-6.16457e-05			32.0416
	1.1	1.4406	1.4406	-6.29373e-05			31.226
na=1.37
	0.48		1.4618	-4.0576e-05			46.1348
	0.49		1.4611	-4.9591e-05			55.2341
	0.5		1.4605	-6.0891e-05			66.4636
	0.51		1.4599	-7.5068e-05			80.3314
	0.52		1.4593	-9.2974e-05			97.5796
	0.53		1.4587	-0.00011587			119.315
	0.54		1.4582	-0.00014554			147.092
	0.55		1.4577	-0.00018443			183.008
	0.56		1.4572	-0.00023578			229.784
	0.57		1.4567	-0.00030305			290.162
	0.58		1.45586	-0.00038306			360.445
	0.59		1.45603	-0.000429247			397.06
	0.6		1.45571	-0.000400648			364.428
	0.61		1.45537	-0.000350264			313.376
	0.62		1.45501	-0.000303202			266.895
	0.63		1.45464	-0.000263472			228.242
	0.64		1.45428	-0.000230711			196.738
	0.65		1.45393	-0.000203795			171.113
	0.66		1.45358	-0.000181617			150.18
	0.67		1.45324	-0.000163238			132.968
	0.68		1.45291	-0.000147906			118.707
	0.69		1.45258	-0.000135022			106.797
	0.7		1.45226	-0.00012412			96.7705
	0.72		1.45164	-0.000106857			80.9977
	0.74		1.45105	-9.39981e-05			69.3247
	0.76		1.45047	-8.4194e-05			60.46
	0.78		1.44992	-7.65666e-05			53.5729
	0.8		1.44937	-7.05286e-05			48.1145
	0.83		1.44859	-6.36057e-05			41.8233
	0.86		1.44782	-5.84881e-05			37.1167
	0.89		1.44708	-5.4628e-05			33.4985
	0.9		1.44683	-5.35564e-05			32.4765
	0.95		1.44563	-4.94005e-05			28.3797
	1		1.44446	-4.67091e-05			25.4919
	1.05		1.4433	-4.50202e-05			23.4002
	1.1		1.44215	-4.40736e-05			21.8668
PML=7.2	wavelength	RIU	x-real	x-img			Loss-x
Tg=40
na=1.36
	0.48	1.46185	1.46185	-1.46918e-05			16.7046
	0.49	1.46118	1.46118	-1.67267e-05			18.6301
	0.5	1.46054	1.46054	-1.91017e-05			20.8499
	0.51	1.45993	1.45993	-2.18836e-05			23.4179
	0.52	1.45935	1.45935	-2.51526e-05			26.3986
	0.53	1.45879	1.45879	-2.90062e-05			29.8687
	0.54	1.45826	1.45826	-3.35638e-05			33.9217
	0.55	1.45774	1.45774	-3.89719e-05			38.6713
	0.56	1.45725	1.45725	-4.54087e-05			44.2539
	0.57	1.45678	1.45678	-5.30866e-05			50.8289
	0.58	1.45632	1.45632	-6.22536e-05			58.5783
	0.59	1.45588	1.45588	-7.31961e-05			67.7075
	0.6	1.45545	1.45545	-8.62507e-05			78.4535
	0.61	1.45504	1.45504	-0.000101828			91.1044
	0.62	1.45463	1.45463	-0.000120453			106.03
	0.63	1.45424	1.45424	-0.000142812			123.715
	0.64	1.45386	1.45386	-0.000169791			144.789
	0.65	1.45349	1.45349	-0.000202512			170.035
	0.66	1.45314	1.45314	-0.000242339			200.392
	0.67	1.45279	1.45279	-0.000290846			236.913
	0.68	1.45247	1.45247	-0.000349564			280.555
	0.69	1.45217	1.45217	-0.000418827			331.273
	0.7	1.4519	1.4519	-0.000493177			384.508
	0.71	1.45168	1.45168	-0.000550033			422.796
	0.72	1.45148	1.45148	-0.000559379			424.008
	0.73	1.45127	1.45127	-0.000530358			396.504
	0.74	1.45103	1.45103	-0.000487947			359.867
	0.75	1.45078	1.45078	-0.000444542			323.484
	0.76	1.45052	1.45052	-0.000404339			290.358
	0.77	1.45026	1.45026	-0.000368439			261.142
	0.78	1.45	1.45	-0.00033685			235.691
	0.79	1.44973	1.44973	-0.000309209			213.612
	0.8	1.44947	1.44947	-0.000285056			194.465
	0.81	1.4492	1.4492	-0.000263931			177.831
	0.82	1.44894	1.44894	-0.000245416			163.339
	0.83	1.44868	1.44868	-0.000229142			150.67
	0.84	1.44843	1.44843	-0.000214793			139.554
	0.85	1.44817	1.44817	-0.000202099			129.762
	0.86	1.44792	1.44792	-0.000190832			121.102
	0.87	1.44767	1.44767	-0.000180796			113.415
	0.88	1.44742	1.44742	-0.000171828			106.564
	0.89	1.44717	1.44717	-0.00016705			102.437
	0.9	1.44742	1.44742	-0.000160284			97.196
	0.91	1.44668	1.44668	-0.00015504			92.9829
	0.92	1.44643	1.44643	-0.000144139			85.5059
	0.93	1.44619	1.44619	-0.000138791			81.4478
	0.94	1.44595	1.44595	-0.000133929			77.7582
	0.95	1.44571	1.44571	-0.000129498			74.3942
	0.96	1.44547	1.44547	-0.000125451			71.3189
	0.97	1.44524	1.44524	-0.000121748			68.5002
	0.98	1.445	1.445	-0.000118353			65.9106
	0.99	1.44477	1.44477	-0.000115235			63.526
	1	1.44453	1.44453	-0.000112367			61.3254
	1.01	1.4443	1.4443	-0.000109725			59.2907
	1.02	1.44406	1.44406	-0.000107289			57.4056
	1.03	1.44383	1.44383	-0.000105039			55.656
	1.04	1.4436	1.4436	-0.000102959			54.0296
	1.05	1.44337	1.44337	-0.000101035			52.5152
	1.06	1.44314	1.44314	-9.9255e-05			51.1031
	1.07	1.4429	1.4429	-9.76062e-05			49.7845
	1.08	1.44267	1.44267	-9.6079e-05			48.5518
	1.09	1.44244	1.44244	-9.46642e-05			47.398
	1.1	1.44221	1.44221	-9.33536e-05			46.3168
na=1.37
	0.48	1.46186	1.46186	-6.04891e-06			6.8776
	0.49	1.46118	1.46118	-6.81429e-06			7.58971
	0.5	1.46054	1.46054	-7.64818e-06			8.34812
	0.51	1.45993	1.45993	-8.5497e-06			9.14916
	0.52	1.45935	1.45935	-9.53577e-06			10.0081
	0.53	1.4588	1.4588	-1.06392e-05			10.9555
	0.54	1.45827	1.45827	-1.19001e-05			12.027
	0.55	1.45776	1.45776	-1.33622e-05			13.2592
	0.56	1.45727	1.45727	-1.50718e-05			14.6885
	0.57	1.45679	1.45679	-1.70771e-05			16.3508
	0.58	1.45634	1.45634	-1.94271e-05			18.2802
	0.59	1.4559	1.4559	-2.21724e-05			20.5098
	0.6	1.45547	1.45547	-2.53679e-05			23.0746
	0.61	1.45506	1.45506	-2.90894e-05			26.0259
	0.62	1.45466	1.45466	-3.34574e-05			29.4511
	0.63	1.45426	1.45426	-3.86469e-05			33.4792
	0.64	1.45388	1.45388	-4.48715e-05			38.2641
	0.65	1.45351	1.45351	-5.23626e-05			43.9651
	0.66	1.45314	1.45314	-6.1341e-05			50.7233
	0.67	1.45279	1.45279	-7.19654e-05			58.6205
	0.68	1.45243	1.45243	-8.42722e-05			67.6357
	0.69	1.45209	1.45209	-9.81981e-05			77.6702
	0.7	1.45175	1.45175	-0.000113762			88.6951
	0.71	1.45141	1.45141	-0.000131325			100.946
	0.72	1.45108	1.45108	-0.0001517			114.988
	0.73	1.45075	1.45075	-0.000176016			131.592
	0.74	1.45042	1.45042	-0.000205542			151.589
	0.75	1.45008	1.45008	-0.000241647			175.841
	0.76	1.44975	1.44975	-0.000285874			205.287
	0.77	1.44853	1.44853	-0.000378088			267.98
	0.78	1.44814	1.44814	-0.000434686			304.145
	0.79	1.44774	1.44774	-0.000497655			343.797
	0.8	1.44733	1.44733	-0.000565648			385.884
	0.81	1.4469	1.4469	-0.000636178			428.642
	0.82	1.44645	1.44645	-0.000705736			469.71
	0.83	1.44599	1.44599	-0.000770486			506.626
	0.84	1.44551	1.44551	-0.00082727			537.488
	0.85	1.44875	1.44875	-0.0007861			504.731
	0.86	1.44845	1.44845	-0.000686798			435.844
	0.87	1.44817	1.44817	-0.000605813			380.032
	0.88	1.44789	1.44789	-0.000539186			334.393
	0.89	1.44761	1.44761	-0.000483837			296.694
	0.9	1.44734	1.44734	-0.000437424			265.253
	0.91	1.44708	1.44708	-0.000398168			238.795
	0.92	1.44656	1.44656	-0.000362942			215.303
	0.93	1.44656	1.44656	-0.00033597			197.16
	0.94	1.4463	1.4463	-0.000311138			180.645
	0.95	1.44605	1.44605	-0.000289546			166.339
	0.96	1.4458	1.4458	-0.000270668			153.875
	0.97	1.44555	1.44555	-0.000254078			142.954
	0.98	1.44531	1.44531	-0.000239428			133.337
	0.99	1.44506	1.44506	-0.000226435			124.827
	1	1.44482	1.44482	-0.000214864			117.264
	1.01	1.44458	1.44458	-0.00020452			110.513
	1.02	1.44433	1.44433	-0.00019524			104.465
	1.03	1.4441	1.4441	-0.000186888			99.0252
	1.04	1.44386	1.44386	-0.000179349			94.1166
	1.05	1.44362	1.44362	-0.000172524			89.6728
	1.06	1.44338	1.44338	-0.00016633			85.6378
	1.07	1.44315	1.44315	-0.000160696			81.9637
	1.08	1.44291	1.44291	-0.00015556			78.6094
	1.09	1.44268	1.44268	-0.000150869			75.5395
	1.1	1.44244	1.44244	-0.000146578			72.7236
